# Supplementary material for: Tumor-Infiltrating Lymphocyte-Based Risk Score for Predicting Prognosis in Gastric Cancer
Source: Front Oncol. 2020 Sep 30;10:522015. doi: 10.3389/fonc.2020.522015 (PMC7561394; doi:10.3389/fonc.2020.522015)
Supplement: Supplementary file 1 [file Table_1.XLSX]

## Sheet: Sheet1
Training cohort vs Testing cohort	mean ± sd (standard deviation)	P value
B cells naive	0.036 ± 0.034	0.0418673
B cells memory	0.023 ± 0.047	0.831277
Plasma cells	0.043 ± 0.050	0.108927
T cells CD8	0.096 ± 0.078	0.314395
T cells CD4 naive	0.001 ± 0.007	0.38852
T cells CD4 memory resting	0.150 ± 0.101	0.44409
T cells CD4 memory activated	0.078 ± 0.082	0.568434
T cells follicular helper	0.032 ± 0.029	0.127034
T cells regulatory (Tregs)	0.010 ± 0.019	0.458876
T cells gamma delta	0.025 ± 0.035	0.844486
NK cells resting	0.012 ± 0.021	0.141647
NK cells activated	0.026 ± 0.026	0.439181
Monocytes	0.013 ± 0.020	0.123939
Macrophages M0	0.120 ± 0.118	0.231513
Macrophages M1	0.071 ± 0.040	0.865364
Macrophages M2	0.085 ± 0.046	0.608441
Dendritic cells resting	0.014 ± 0.019	0.00555726
Dendritic cells activated	0.018 ± 0.025	0.871224
Mast cells resting	0.144 ± 0.100	0.00966337
Mast cells activated	0.002 ± 0.010	0.524098
Eosinophils	0.000 ± 0.000	0.482147
Neutrophils	0.003 ± 0.010	0.121138
