# Supplementary material for: Tumor-Infiltrating Lymphocyte-Based Risk Score for Predicting Prognosis in Gastric Cancer
Source: Front Oncol. 2020 Sep 30;10:522015. doi: 10.3389/fonc.2020.522015 (PMC7561394; doi:10.3389/fonc.2020.522015)
Supplement: Supplementary file 2 [file Table_2.XLSX]

## Sheet: Sheet1
Training cohort vs Testing cohort	mean ± sd	P value
futime	64.792 ± 45.402	0.0040742
fustat	0.521 ± 0.500	0.00872926
gender	0.382 ± 0.486	0.0417377
stage	3.563 ± 0.752	0.419207
age	60.611 ± 12.040	0.18328
