# Supplementary material for: Tumor-Infiltrating Lymphocyte-Based Risk Score for Predicting Prognosis in Gastric Cancer
Source: Front Oncol. 2020 Sep 30;10:522015. doi: 10.3389/fonc.2020.522015 (PMC7561394; doi:10.3389/fonc.2020.522015)
Supplement: Supplementary file 3 [file Table_3.XLSX]

## Sheet: Sheet1
immune cell	coef	HR	HR.95L	HR.95H	pvalue
Plasma cells	-5.798	0.003	1.43325e-05	0.642144	0.0338307
T cells CD4 memory activated	-4.155	0.016	0.000725282	0.339395	0.00807537
T cells follicular helper	-6.239	0.002	4.45566e-07	8.54915	0.144737
Neutrophils	35.127	1801422638788420	3.18879e+06	1.01766e+24	0.000634507
