# Supplementary material for: Tumor-Infiltrating Lymphocyte-Based Risk Score for Predicting Prognosis in Gastric Cancer
Source: Front Oncol. 2020 Sep 30;10:522015. doi: 10.3389/fonc.2020.522015 (PMC7561394; doi:10.3389/fonc.2020.522015)
Supplement: Supplementary file 4 [file Table_4.XLSX]

## Sheet: Sheet1
ID	uniCox				multiCox
	HR	HR.95L	HR.95H	pvalue	HR	HR.95L	HR.95H	pvalue
gender	1.0048	0.631196	1.59954	0.983892	1.15418	0.716396	1.8595	0.555662
stage	1.50534	1.04287	2.1729	0.0289555	1.4682	1.00952	2.13529	0.0444784
age	1.00773	0.988261	1.02759	0.439035	1.00716	0.987648	1.02706	0.474665
riskScore	1.686	1.36666	2.07997	1.08557e-06	1.65823	1.33147	2.06518	6.28183e-06
